# Supplementary material for: Molecular Rearrangement of Pyrazino[2,3-c]quinolin-5(6H)-ones during Their Reaction with Isocyanic Acid
Source: Int J Mol Sci. 2022 May 13;23(10):5481. doi: 10.3390/ijms23105481 (PMC9143794; doi:10.3390/ijms23105481)
Supplement: Supplementary file 1 [file ijms-23-05481-s001.zip]

Archive with 1 entries (1 files):
- ijms-1703532-supplementary.pdf
